# Supplementary material for: Identification of Moesin (MSN) as a Potential Therapeutic Target for Colorectal Cancer via the β-Catenin-RUNX2 Axis
Source: Int J Mol Sci. 2023 Jun 30;24(13):10951. doi: 10.3390/ijms241310951 (PMC10341927; doi:10.3390/ijms241310951)
Supplement: Supplementary file 1 [file ijms-24-10951-s001.zip]

Archive with 1 entries (1 files):
- ijms-2385201-supplementary.pdf
